# Supplementary material for: Sheng Xue Ning as a Novel Agent that Promotes SCF-Driven Hematopoietic Stem/Progenitor Cell Proliferation to Promote Erythropoiesis
Source: Biomolecules. 2024 Sep 11;14(9):1147. doi: 10.3390/biom14091147 (PMC11429878; doi:10.3390/biom14091147)
Supplement: Supplementary file 1 [file biomolecules-14-01147-s001.zip]

Archive with 2 entries (2 files):
- Supplementary.pdf
- WB images.pdf
